# Supplementary material for: Identification of Novel Malaria Antigens Expressed on the Surface of RBCs Infected with Plasmodium falciparum
Source: Vaccines (Basel). 2026 May 6;14(5):418. doi: 10.3390/vaccines14050418 (PMC13211579; doi:10.3390/vaccines14050418)
Supplement: Supplementary file 1 [file vaccines-14-00418-s001.zip]

Archive with 1 entries (1 files):
- vaccines-4252843-supplementary.pdf
